# Supplementary material for: Access to Maternity Protection and Potential Implications for Breastfeeding Practices of Domestic Workers in the Western Cape of South Africa
Source: Int J Environ Res Public Health. 2023 Feb 4;20(4):2796. doi: 10.3390/ijerph20042796 (PMC9956374; doi:10.3390/ijerph20042796)
Supplement: Supplementary file 1 [file ijerph-20-02796-s001.zip]

Archive with 1 entries (1 files):
- ijerph-2120222-supplementary.pdf
